# Supplementary material for: Phospholipid Removal for Enhanced Chemical Exposomics in Human Plasma
Source: Environ Sci Technol. 2023 Jul 3;57(28):10173–84. doi: 10.1021/acs.est.3c00663 (PMC10357568; doi:10.1021/acs.est.3c00663)
Supplement: Supplementary file 2 — es3c00663_si_002.xlsx [file es3c00663_si_002.xlsx]

## Sheet: Table S1-targets properties
Supplementary Table S1. Properties of targeted analytes.
Compound Class	Compound name	Log P*	ESI mode	RT (min)
Food Related Compounds	Acesulfame	-1.33	negative	2.5
Organophosphorus Insecticides and Specific Metabolites	Methamidophos	-0.8	positive	3.17783
Organophosphorus Insecticides and Specific Metabolites	Acephate	-0.85	positive	4.47207
Pharmaceuticals / Aniline metabolites	Paracetamol	0.46	positive	4.9
Herbicides and Metabolites	Atrazine desethyl-2-hydroxy	-2.27	positive	5.06373
Tobacco Alkaloids, Nitrosamines and Metabolites	Cotinine	0.07	positive	6.57709
Phthalate and Phthalate Alternative Metabolites	Monoethyl phthalate	2.77	negative	6.70898
Tobacco Alkaloids, Nitrosamines and Metabolites	4-(Methylnitrosamino)-1-(3-pyridyl)-1-butanol (NNAL)	-0.18	positive	6.93418
Herbicides and Metabolites	4-Methylhippuric acid	1.01	negative	6.9657
Neonicotinoids	Thiamethoxam	0.8	positive	7.02721
Food Related Compounds	Caffeine	-0.07	positive	7.06301
Perfluoroalkyl and Polyfluoroalkyl Substances (PFAS)	Perfluoro-n-butanoic acid (PFBA)	-2.78	negative	7.34282
Herbicides and Metabolites	Atrazine desisopropyl	1.15	positive	7.66995
Neonicotinoids	Imidacloprid	0.57	positive	8.11328
Organophosphorus Insecticides and Specific Metabolites	Dimethoate	0.78	positive	8.75491
Organophosphorus Insecticides and Specific Metabolites	4-Nitrophenol	1.91	negative	9.164
Herbicides and Metabolites	Atrazine desethyl	1.51	positive	9.51889
Personal Care and Consumer Product Chemicals and Metabolites	Methylparaben	1.96	negative	9.82192
Phthalate and Phthalate Alternative Metabolites	Monoisobutyl phthalate	2.77	negative	9.83135
Herbicides and Metabolites	Atrazine-2-hydroxy	-1.32	positive	10.1324
Phthalate and Phthalate Alternative Metabolites	Mono(5-carboxy-2-ethylpentyl) phthalate	3.49	negative	10.2059
Herbicides and Metabolites	2,4-Dichlorophenoxyacetic acid	2.81	negative	10.3121
Personal Care and Consumer Product Chemicals and Metabolites	2,5-Dichlorophenol	3.06	negative	10.3121
Flame Retardants and Metabolites	Diphenyl phosphate	2.88	negative	10.3566
Perfluoroalkyl and Polyfluoroalkyl Substances (PFAS)	Perfluoro-n-pentanoic acid (PFPeA)	-2.25	negative	10.4723
Phthalate and Phthalate Alternative Metabolites	Mono(2-ethyl-5-hydroxyhexyl) phthalate	3.19	negative	10.906
Perfluoroalkyl and Polyfluoroalkyl Substances (PFAS)	Perfluoro-1-butanesulfonate (PFBS)	-3.55	negative	10.9154
Phytoestrogens and Metabolites	Daidzein	2.55	negative	10.9531
Heterocyclic Amines	Norharman	2.1	negative	11.0279
Pesticides	Carbofuran	2.32	positive	11.4727
Phytoestrogens and Metabolites	Equol	3.67	negative	11.5281
Phytoestrogens and Metabolites	Enterolactone	2.73	negative	11.5657
Flame Retardants and Metabolites	Bis(1,3-dichloro-2-propyl) phosphate	2.18	negative	11.6034
Organophosphorus Insecticides and Specific Metabolites	3,5,6-Trichloro-2-pyridinol (TCPy)	1.22	negative	11.6223
Pyrethroids and Metabolites	3-Phenoxybenzoic acid	3.91	negative	11.7304
Steroid hormones	Hydrocortisone	1.62	positive	12.1853
Perfluoroalkyl and Polyfluoroalkyl Substances (PFAS)	Perfluoro-n-hexanoic acid (PFHxA)	-1.78	negative	12.2002
Polycyclic Aromatic Hydrocarbon Metabolites	2-Naphthol	2.7	negative	12.2161
Perfluoroalkyl and Polyfluoroalkyl Substances (PFAS)	Perfluoro-1-pentanesulfonate (PFPeS)	-3.03	negative	12.2915
Polycyclic Aromatic Hydrocarbon Metabolites	1-Naphthol	2.85	negative	12.5271
Herbicides and Metabolites	Atrazine	2.61	positive	12.6621
Personal Care and Consumer Product Chemicals and Metabolites	Propylparaben	3.04	negative	12.8004
Insect Repellent and Metabolites	N,N-Diethyl-3-methylbenzamide (DEET)	2.18	positive	12.8333
Herbicides and Metabolites	Diuron	2.68	negative	12.9245
Personal Care and Consumer Product Chemicals and Metabolites	Bisphenol A (BPA)	3.32	negative	12.9817
Steroid Hormones	Corticosterone	1.99	positive	13.07
Perfluoroalkyl and Polyfluoroalkyl Substances (PFAS)	Perfluoro-n-heptanoic acid (PFHpA)	-2.25	negative	13.2055
Perfluoroalkyl and Polyfluoroalkyl Substances (PFAS)	Perfluoro-1-hexanesulfonate (PFHxS)	-2.5	negative	13.262
Personal Care and Consumer Product Chemicals and Metabolites	Phenylparaben	3.21	negative	13.3468
Pharmaceuticals	Diclofenac	0.7	negative	13.508
Steroid Hormones	Estradiol	3.94	negative	13.7144
Perfluoroalkyl and Polyfluoroalkyl Substances (PFAS)	Perfluoro-1-heptanesulfonate (PFHpS)	-2.03	negative	14.0536
Perfluoroalkyl and Polyfluoroalkyl Substances (PFAS)	Perfluoro-n-octanoic acid (PFOA)	-0.76	negative	14.0546
Pharmaceuticals	Ibuprofen	3.79	negative	14.0724
Steroid Hormones	Testosterone	3.27	positive	14.086
Organophosphorus Insecticides and Specific Metabolites	Malathion	2.36	positive	14.0965
Fungicides and Metabolites	Pentachlorophenol	5.12	negative	14.5621
Perfluoroalkyl and Polyfluoroalkyl Substances (PFAS)	Perfluoro-1-octanesulfonate (PFOS)	-1.49	negative	14.6753
Perfluoroalkyl and Polyfluoroalkyl Substances (PFAS)	Perfluoro-n-nonanoic acid (PFNA)	-0.25	negative	14.6847
Personal Care and Consumer Product Chemicals and Metabolites	Oxybenzone	3.79	positive	14.9566
Perfluoroalkyl and Polyfluoroalkyl Substances (PFAS)	Perfluoro-1-nonanesulfonate (PFNS)	-0.98	negative	15.2216
Perfluoroalkyl and Polyfluoroalkyl Substances (PFAS)	Perfluoro-n-decanoic acid (PFDA)	0.31	negative	15.231
Steroid Hormones	Progesterone	3.67	positive	15.31
Insect Repellent and Metabolites	Diazinon	3.81	positive	15.4356
Perfluoroalkyl and Polyfluoroalkyl Substances (PFAS)	Perfluoro-1-decanesulfonate (PFDS)	-0.46	negative	15.6643
Perfluoroalkyl and Polyfluoroalkyl Substances (PFAS)	Perfluoro-n-undecanoic acid (PFUnDA)	0.79	negative	15.6926
Perfluoroalkyl and Polyfluoroalkyl Substances (PFAS)	Perfluorooctane sulfonamide (FOSA)	5.8	negative	16.0316
Personal Care and Consumer Product Chemicals and Metabolites	Triclocarban	4.9	negative	16.0504
Perfluoroalkyl and Polyfluoroalkyl Substances (PFAS)	Perfluoro-n-dodecanoic acid (PFDoDA)	not available	negative	16.0881
Flame Retardants and Metabolites	Tetrabromobisphenol A (TBBPA)	7.2	negative	16.2199
Personal Care and Consumer Product Chemicals and Metabolites	Triclosan	4.76	negative	16.2843
Flame Retardants and Metabolites	Tris(2-butoxyethyl) phosphate	3	positive	16.41
Perfluoroalkyl and Polyfluoroalkyl Substances (PFAS)	Perfluoro-n-tridecanoic acid (PFTrDA)	not available	negative	16.4176
Perfluoroalkyl and Polyfluoroalkyl Substances (PFAS)	Perfluoro-n-tetradecanoic acid (PFTeDA)	not available	negative	16.6283
Pyrethroids and Metabolites	Bioallethrin	4.78	positive	16.6433
Pesticides	Clorpyrifos	4.96	positive	16.8507
Personal Care and Consumer Product Chemicals and Metabolites	Octocrylene	6.88	positive	17.3981
RT: Retention Time
*Log P values are estimated from EPA EPI Suite software, besides the estimations for the anionic perfluoroalkyl acids included in the class of perfluoroalkyl and polyfluoroalkyl substances, which are from Hidalgo and Mora-Diez (Hidalgo, A.; Mora-Diez, N. Novel approach for predicting partition coefficients of linear perfluorinated compounds. Theor. Chem. Acc. 2016, 135 (1), 18.).

## Sheet: Table S2-native standard list
Supplementary Table S2. Information on native standard compounds used in this study.
Compound Class	Compound name	CAS-number	Supplier	Purity
Flame Retardants and Metabolites	Diphenyl phosphate	838-85-7	Toronto Research Chemicals	0.9956
Flame Retardants and Metabolites	Bis(1,3-dichloro-2-propyl) phosphate	72236-72-7	Toronto Research Chemicals	1
Flame Retardants and Metabolites	Tris(2-butoxyethyl) phosphate	78-51-3	Acros Organics	0.981
Flame Retardants and Metabolites	Tetrabromobisphenol A (TBBPA)	79-94-7	Merck	0.98
Food Related Compounds	Acesulfame	55589-62-3	Tokyo Chemical Industry (TCI)	0.987
Food Related Compounds	Caffeine	58-08-2	Santa Cruz Biotechnology	1
Fungicides and Metabolites	Carbendazim	10605-21-7	Honeywell	0.99
Fungicides and Metabolites	Pentachlorophenol	87-86-5	Toronto Research Chemicals	0.9768
Herbicides and Metabolites	Diuron	330-54-1	Merck	0.991
Herbicides and Metabolites	Atrazine-2-hydroxy	2163-68-0	Merck	0.99
Herbicides and Metabolites	Fenuron	101-42-8	Merck	0.996
Herbicides and Metabolites	2,4-Dichlorophenoxyacetic acid	94-75-7	Toronto Research Chemicals	0.98
Herbicides and Metabolites	4-Methylhippuric acid	27115-50-0	Toronto Research Chemicals	0.98
Herbicides and Metabolites	Atrazine desethyl-2-hydroxy	19988-24-0	Merck	0.991
Herbicides and Metabolites	Atrazine	1912-24-9	Merck	0.995
Herbicides and Metabolites	Atrazine desethyl	6190-65-4	Merck	0.997
Herbicides and Metabolites	Atrazine desisopropyl	1007-28-9	Merck	0.983
Heterocyclic Amines	Norharman	244-63-3	Toronto Research Chemicals	0.96
Insect Repellent and Metabolites	Diazinon	333-41-5	Honeywell	0.986
Insect Repellent and Metabolites	N,N-Diethyl-3-methylbenzamide (DEET)	134-62-3	Toronto Research Chemicals	0.989
Neonicotinoids	Imidacloprid	138261-41-3	Honeywell	0.999
Neonicotinoids	Thiamethoxam	153719-23-4	Santa Cruz Biotechnology	0.9951
Organophosphorus Insecticides and Specific Metabolites	Malathion	121-75-5	Merck	0.992
Organophosphorus Insecticides and Specific Metabolites	Methamidophos	10265-92-6	Merck	0.981
Organophosphorus Insecticides and Specific Metabolites	4-Nitrophenol	100-02-7	Merck	1
Organophosphorus Insecticides and Specific Metabolites	3,5,6-Trichloro-2-pyridinol (TCPy)	6515-38-4	Toronto Research Chemicals	0.98
Organophosphorus Insecticides and Specific Metabolites	Dimethoate	60-51-5	Honeywell	0.999
Perfluoroalkyl and Polyfluoroalkyl Substances (PFAS)	Perfluoro-n-tetradecanoic acid (PFTeDA)*	376-06-7	Wellington Laboratories	>98%
Perfluoroalkyl and Polyfluoroalkyl Substances (PFAS)	Sodium perfluoro-1-nonanesulfonate (PFNS)*	98789-57-2	Wellington Laboratories	>98%
Perfluoroalkyl and Polyfluoroalkyl Substances (PFAS)	Perfluorooctane sulfonamide (FOSA)	754-91-6	Wellington Laboratories	>98%
Perfluoroalkyl and Polyfluoroalkyl Substances (PFAS)	Sodium perfluoro-1-heptanesulfonate (PFHpS)*	21934-50-9	Wellington Laboratories	>98%
Perfluoroalkyl and Polyfluoroalkyl Substances (PFAS)	Perfluoro-n-decanoic acid (PFDA)*	335-76-2	Wellington Laboratories	>98%
Perfluoroalkyl and Polyfluoroalkyl Substances (PFAS)	Sodium perfluoro-1-decanesulfonate (PFDS)*	335-77-3	Wellington Laboratories	>98%
Perfluoroalkyl and Polyfluoroalkyl Substances (PFAS)	Sodium perfluoro-1-pentanesulfonate (PFPeS)*	630402-22-1	Wellington Laboratories	>98%
Perfluoroalkyl and Polyfluoroalkyl Substances (PFAS)	Perfluoro-n-pentanoic acid (PFPeA)*	2706-90-3	Wellington Laboratories	>98%
Perfluoroalkyl and Polyfluoroalkyl Substances (PFAS)	Perfluoro-n-tridecanoic acid (PFTrDA)*	72629-94-8	Wellington Laboratories	>98%
Perfluoroalkyl and Polyfluoroalkyl Substances (PFAS)	Perfluoro-n-butanoic acid (PFBA)*	375-22-4	Wellington Laboratories	>98%
Perfluoroalkyl and Polyfluoroalkyl Substances (PFAS)	Perfluoro-n-undecanoic acid (PFUnDA)*	2058-94-8	Wellington Laboratories	>98%
Perfluoroalkyl and Polyfluoroalkyl Substances (PFAS)	Perfluoro-n-hexanoic acid (PFHxA)*	307-24-4	Wellington Laboratories	>98%
Perfluoroalkyl and Polyfluoroalkyl Substances (PFAS)	Potassium perfluoro-1-butanesulfonate (PFBS)*	375-73-5	Wellington Laboratories	>98%
Perfluoroalkyl and Polyfluoroalkyl Substances (PFAS)	Perfluoro-n-dodecanoic acid (PFDoDA)*	307-55-1	Wellington Laboratories	>98%
Perfluoroalkyl and Polyfluoroalkyl Substances (PFAS)	Perfluoro-n-heptanoic acid (PFHpA)*	375-85-9	Wellington Laboratories	>98%
Perfluoroalkyl and Polyfluoroalkyl Substances (PFAS)	Sodium perfluoro-1-hexanesulfonate (PFHxS)*	355-46-4	Wellington Laboratories	>98%
Perfluoroalkyl and Polyfluoroalkyl Substances (PFAS)	Perfluoro-n-nonanoic acid (PFNA)*	375-95-1	Wellington Laboratories	>98%
Perfluoroalkyl and Polyfluoroalkyl Substances (PFAS)	Perfluoro-n-octanoic acid (PFOA)*	335-67-1	Wellington Laboratories	>98%
Perfluoroalkyl and Polyfluoroalkyl Substances (PFAS)	Sodium perfluoro-1-octanesulfonate (PFOS)*	1763-23-1	Wellington Laboratories	>98%
Perfluoroalkyl and Polyfluoroalkyl Substances (PFAS)	Perfluoro-1-octanesulfonamidoacetic acid (FOSAA)	2806-24-8	Wellington Laboratories	>98%
Perfluoroalkyl and Polyfluoroalkyl Substances (PFAS)	N-ethylperfluoro-1-octanesulfonamicoacetic acid (NEtFOSAA)	2991-50-6	Wellington Laboratories	>98%
Perfluoroalkyl and Polyfluoroalkyl Substances (PFAS)	N-methylperfluoro-1-butanesulfonamide (NMeFBSA)	68298-12-4	Wellington Laboratories	>98%
Perfluoroalkyl and Polyfluoroalkyl Substances (PFAS)	N-methylperfluoro-1-octanesulfonamidoacetic acid (NMeFOSAA)	2355-31-9	Wellington Laboratories	>98%
Personal Care and Consumer Product Chemicals and Metabolites	Triclocarban	101-20-2	Merck	0.992
Personal Care and Consumer Product Chemicals and Metabolites	Oxybenzone	131-57-7	Toronto Research Chemicals	0.98
Personal Care and Consumer Product Chemicals and Metabolites	Triclosan	3380-34-5	Toronto Research Chemicals	0.98
Personal Care and Consumer Product Chemicals and Metabolites	2,5-Dichlorophenol	583-78-8	Toronto Research Chemicals	0.9958
Personal Care and Consumer Product Chemicals and Metabolites	Phenylparaben	17696-62-7	Merck	0.996
Personal Care and Consumer Product Chemicals and Metabolites	Octocrylene	6197-30-4	Merck	0.991
Personal Care and Consumer Product Chemicals and Metabolites	Propylparaben	94-13-3	Merck	0.999
Personal Care and Consumer Product Chemicals and Metabolites	Methylparaben	99-76-3	Toronto Research Chemicals	0.9995
Personal Care and Consumer Product Chemicals and Metabolites	Bisphenol A (BPA)	80-05-7	Toronto Research Chemicals	0.98
Pesticides	Clorpyrifos	2921-88-2	Merck	0.99
Pesticides	Carbofuran	1563-66-2	Santa Cruz Biotechnology	0.995
Pharmaceuticals	Diclofenac	15307-79-6	Merck	1
Pharmaceuticals	Ibuprofen	15687-27-1	Merck	1
Pharmaceuticals / Aniline metabolites	Paracetamol	103-90-2	Merck	1.003
Phthalate and Phthalate Alternative Metabolites	Mono(5-carboxy-2-ethylpentyl) phthalate	40809-41-4	Toronto Research Chemicals	0.9804
Phthalate and Phthalate Alternative Metabolites	Mono(2-ethyl-5-hydroxyhexyl) phthalate	40321-99-1	Toronto Research Chemicals	0.9708
Phthalate and Phthalate Alternative Metabolites	Monoisobutyl phthalate	30833-53-5	Toronto Research Chemicals	0.98
Phthalate and Phthalate Alternative Metabolites	Monoethyl phthalate	2306-33-4	Toronto Research Chemicals	0.992
Phytoestrogens and Metabolites	Daidzein	486-66-8	Toronto Research Chemicals	0.98
Phytoestrogens and Metabolites	Enterolactone	78473-71-9	Toronto Research Chemicals	0.95
Phytoestrogens and Metabolites	Equol	94105-90-5	Toronto Research Chemicals	0.98
Polycyclic Aromatic Hydrocarbon Metabolites	1-Naphthol	90-15-3	Toronto Research Chemicals	0.9994
Polycyclic Aromatic Hydrocarbon Metabolites	2-Naphthol	135-19-3	Toronto Research Chemicals	1
Pyrethroids and Metabolites	Bioallethrin	22431-63-6	Merck	0.953
Pyrethroids and Metabolites	3-Phenoxybenzoic acid	3739-38-6	Merck	0.953
Steroid Hormones	Progesterone	57-83-0	Merck	0.999
Steroid Hormones	Estradiol	17916-67-5	Merck	0.994
Steroid Hormones	Testosterone	58-22-0	Merck	0.998
Steroid Hormones	Corticosterone	50-22-6	Merck	0.994
Steroid Hormones	Hydrocortisone	50-23-7	Merck	0.99
Tobacco Alkaloids, Nitrosamines and Metabolites	4-Methylnitrosamino-1-3-pyridyl-1-butanol (NNAL)	76014-81-8	Toronto Research Chemicals	0.95
Tobacco Alkaloids, Nitrosamines and Metabolites	Cotinine	486-56-6	Toronto Research Chemicals	0.999
* MIX: PFACMXC

## Sheet: Table S3-labelled standard list
Supplementary Table S3. Information on labelled standard compounds used in this study.
Compound name	CAS-number	Supplier	Purity	Use
Acephate-acetyl-d3	2140327-70-2	Supelco	0.997	internal standard, spiked before extraction
2,4-Dichlorophenoxyacetic acid-13C6	150907-52-1	Toronto Research Chemicals	0.9885	internal standard, spiked before extraction
4-Methylnitrosamino-1-3-pyridyl-1-butanol-d5 (NNAL-d5)	1794885-45-2	Toronto Research Chemicals	0.9959	internal standard, spiked before extraction
4-Methylhippuric acid-d7	1216588-60-1	Toronto Research Chemicals	0.98	internal standard, spiked before extraction
Atrazine-d5	163165-75-1	Merck	0.997	internal standard, spiked before extraction
4-Nitrophenol-2,3,5,6-d4 (Nitrophenol-d4)	93951-79-2	Merck	>98%	internal standard, spiked before extraction
Bisphenol A-13C12	263261-65-0	Toronto Research Chemicals	0.98	internal standard, spiked before extraction
Daidzein-d6	291759-05-2	Toronto Research Chemicals	0.98	internal standard, spiked before extraction
N,N-Diethyl-3-methylbenzamide-d10 (DEET-d10)	1215576-01-4	Toronto Research Chemicals	0.98	internal standard, spiked before extraction
Diclofenac -d4	153466-65-0	Santa Cruz Biotechnology	0.98	internal standard, spiked before extraction
Diphenyl phosphate-d10	1477494-97-5	Toronto Research Chemicals	0.95	internal standard, spiked before extraction
Diuron-d6	1007536-67-5	Santa Cruz Biotechnology	0.99	volumetric standard, spiked after extraction
Monoethyl phthalate-d4	1219806-03-7	Toronto Research Chemicals	0.9761	internal standard, spiked before extraction
Monoisobutyl phthalate -d4	1219802-26-2	Toronto Research Chemicals	1	internal standard, spiked before extraction
Norharman-d7	1216503-21-7	Toronto Research Chemicals	0.98	internal standard, spiked before extraction
Oxybenzone-d3	not provided	Toronto Research Chemicals	0.98	internal standard, spiked before extraction
Pentachlorophenol-13C6	85380-74-1	Toronto Research Chemicals	0.98	internal standard, spiked before extraction
Propylparaben-d7	1246820-92-7	Toronto Research Chemicals	0.98	internal standard, spiked before extraction
Cotinine-13C-d3	1215842-75-3	Toronto Research Chemicals	0.98	internal standard, spiked before extraction
Enterolactone-13C3	918502-72-4	Toronto Research Chemicals	0.95	internal standard, spiked before extraction
Triclosan-13C6	not provided	Toronto Research Chemicals	0.9922	internal standard, spiked before extraction
Perfluoro-n-[13C4]butanoic acid (MPFBA)*	not provided	Wellington Laboratories	>98%	internal standard, spiked before extraction
Perfluoro-n-[13C5]pentanoic acid (M5PFPeA)*	not provided	Wellington Laboratories	>98%	internal standard, spiked before extraction
Perfluoro-n-[1,2,3,4,6-13C5]hexanoic acid (M5PFHxA)*	not provided	Wellington Laboratories	>98%	internal standard, spiked before extraction
Perfluoro-n-[1,2,3,4-13C4]heptanoic acid (M4PFHpA)*	not provided	Wellington Laboratories	>98%	internal standard, spiked before extraction
Perfluoro-n-[13C8]octanoic acid (M8PFOA)*	not provided	Wellington Laboratories	>98%	internal standard, spiked before extraction
Perfluoro-n-[13C9]nonanoic acid (M9PFNA)*	not provided	Wellington Laboratories	>98%	internal standard, spiked before extraction
Perfluoro-n-[1,2,3,4,5,6-13C6]decanoic acid (M6PFDA)*	not provided	Wellington Laboratories	>98%	internal standard, spiked before extraction
Perfluoro-n-[1,2,3,4,5,6,7-13C7]undecanoic acid (M7PFUdA)*	not provided	Wellington Laboratories	>98%	internal standard, spiked before extraction
Perfluoro-n-[1,2-13C2]dodecanoic acid (MPFDoA)*	not provided	Wellington Laboratories	>98%	internal standard, spiked before extraction
Perfluoro-n-[1,2-13C2]tetradecanoic acid (M2PFTeDA)*	not provided	Wellington Laboratories	>98%	internal standard, spiked before extraction
Sodium perfluoro-1-[2,3,4-13C3]butanesulfonate (M3PFBS)*	not provided	Wellington Laboratories	>98%	internal standard, spiked before extraction
Sodium perfluoro-1-[1,2,3-13C3]hexanesulfonate (M3PFHxS)*	not provided	Wellington Laboratories	>98%	internal standard, spiked before extraction
Sodium perfluoro-1-[13C8]octanesulfonate (M8PFOS)*	not provided	Wellington Laboratories	>98%	internal standard, spiked before extraction
Perfluoro-1-[13C8]octanesulfonamide (M8FOSA)	not provided	Wellington Laboratories	>98%	internal standard, spiked before extraction
* MIX: MPFACCES

## Sheet: Table S4-MS-DIAL parameters
Supplementary Table S4. MSDIAL parameters for chromatographic alignment, spectral deconvolution and peak integration and steps performed in Python.
Step	Settings
Samples included in the processing	exposomics or control samples and related blanks (samples for each protocol were processed seperately)
Data Collection	MS1 mass range begin: 90
	MS1 mass range end: 1000
	MS/MS mass range begin: 50
	MS/MS mass range end: 1000
	Processing threads: 8
Mass accuracy	MS1 tolerance: 0.001 Da
	MS2 tolerance: 0.003 Da
Maximum charged number	2
Consider Cl and Br elements	TRUE
Execute retention time corrections	FALSE
Minimum peak height	90,000
Mass slice width	0.05 Da
Smoothing method	Linear weighted moving average
Smoothing level	2
Minimum peak width	8
Exclusion mass list	No
Sigma window value	0.5
MS2Dec amplitude cut off	0
Exclude after precursor ion	TRUE
Keep isotopic ions until	5 Da
Keep isotopic ions	TRUE
w/o MS2Dec	TRUE
MSP file (library)	MassBank of North America (MoNA), GNPS, MassBankEU
Accurate mass tolerance (MS1):	0.005 Da
Accurate mass tolerance (MS2):	0.01 Da
Identification score cut off:	70
Use retention time for scoring/filtering:	FALSE
Adduct ion setting	ESI+: [M+H]+ [M+NH4]+ [M+Na]+ [M+H-H2O]+ [2M+H]+ [M+2H]2+ ESI-: [M-H]-, [M-H2O-H]-, [2M-H]-, [M+Cl]-
Reference File	first sample (not blank) run for each protocol (exposomics or control)
Retention time tolerance	0.2 min
MS1 tolerance	0.002 Da
Retention time factor	0.5
MS1 factor	0.5
Peak count filter	0
N% detected in at least one group	0
Remove features based on blank information	TRUE
Sample max/blank average	5-fold change
Keep “reference matched” metabolite features	FALSE
Keep “suggested (w/o MS2)” metabolite features	FALSE
Keep removable features and assign the tag	FALSE
Gap filling by compulsion	TRUE
Exported table for further data analysis with Python	Alignment result, Raw data matrix (area) and Raw data matrix (height)
Steps performed in Python	1. filtering out features with retention time < 1.3 min 2. filtering out features not present in all 3 replicates for each method 3. classifying features as phospholipids based on diagnostic MS2 fragments 4. filtering out features that are clasified as phospholipids 5. calculating rolling median intensity (peak height) of all non-phospholipid features across the chromatographic range for each pro…

## Sheet: Table S5-targets validation
Supplementary Table S5. Validation of targeted analytes.
Compound name	Strategy for reporting MLOQ and linearity	MLOQ (ng/ml)	Recovery (5 ng/ml) average	Recovery (5 ng/ml) standard deviation	Method precision	Matrix effects (0.5 ng/ml) average	Matrix effects (0.5 ng/ml) standard deviation	Matrix effects (5 ng/ml) average	Matrix effects (5 ng/ml) standard deviation	Linearity (R2 for calibration curve between MLOQ- 100ng/ml)
Bis(1,3-dichloro-2-propyl) phosphate	native analyte, matrix matched calibration curve	0.5	0.623558	0.0414976	0.0665496	0.585475	0.0225426	0.935751	0.0220793	0.99187
Diphenyl phosphate	labelled analyte, matrix matched calibration curve	0.5	0.612958	0.0632946	0.103261	0.95916	0.207451	1.20012	0.0637356	0.988537
Tetrabromobisphenol A (TBBPA)	native analyte, matrix matched calibration curve	5	0.863697	0.0349403	0.0404543	below LOQ	below LOQ	0.974539	0.0625824	0.98773
Tris(2-butoxyethyl) phosphate	native analyte, solvent based calibration curve	0.01	0.803493	0.0399861	0.0497653	0.83697	0.0436731	1.07436	0.0417938	0.966019
Acesulfame	native analyte, solvent based calibration curve	0.1	0.788419	0.0624715	0.0792365	high endogenous signal	high endogenous signal	1.7126	0.181779	0.996272
Caffeine	native analyte, solvent based calibration curve	0.0344018	1.01853	0.0271062	0.026613	high endogenous signal	high endogenous signal	high endogenous signal	high endogenous signal	0.994817
Pentachlorophenol	native analyte, matrix matched calibration curve	0.05	0.787806	0.0813056	0.103205	0.994683	0.100599	1.24783	0.0319426	0.995145
2,4-Dichlorophenoxyacetic acid	native analyte, matrix matched calibration curve	0.5	0.801229	0.0663683	0.0828332	1.02072	0.0948788	1.10891	0.0373611	0.999163
4-Methylhippuric acid	native analyte, matrix matched calibration curve	1	0.803605	0.046344	0.0576701	0.624079	0.0920331	0.943886	0.0786616	0.994878
Atrazine	native analyte, matrix matched calibration curve	0.025	0.827297	0.0525346	0.0635014	0.891194	0.0402032	1.01859	0.0315093	0.98634
Atrazine desethyl	native analyte, matrix matched calibration curve	0.5	0.833679	0.0550485	0.0660308	0.785622	0.0823589	0.946474	0.0434858	0.990605
Atrazine desethyl-2-hydroxy	native analyte, matrix matched calibration curve	0.5	0.816375	0.139361	0.170707	1.42239	0.0599838	0.944425	0.0410518	0.990605
Atrazine desisopropyl	native analyte, matrix matched calibration curve	0.5	0.848087	0.0362436	0.0427357	0.774989	0.0416249	0.944686	0.0588712	0.990804
Atrazine-2-hydroxy	native analyte, matrix matched calibration curve	0.02	0.755586	0.0146542	0.0193945	0.900585	0.0575653	0.962169	0.0341186	0.986717
Diuron	native analyte, matrix matched calibration curve	0.01	0.751731	0.0344505	0.0458282	0.885813	0.0474557	1.07472	0.00862247	0.998833
Norharman	native analyte, matrix matched calibration curve	0.4	0.853621	0.0449661	0.0526769	0.638824	0.0585483	0.872799	0.0290864	0.99749
Diazinon	native analyte, matrix matched calibration curve	0.01	0.793629	0.0367711	0.0463328	0.758499	0.0371143	0.988247	0.0340619	0.99975
N,N-Diethyl-3-methylbenzamide (DEET)	labelled analyte, matrix matched calibration curve	0.01	0.824752	0.0378109	0.0458451	0.944381	0.125393	1.05196	0.0315003	0.999483
Imidacloprid	native analyte, matrix matched calibration curve	0.01	0.843706	0.0112434	0.0133262	0.934634	0.0833829	1.02163	0.0361793	0.993355
Thiamethoxam	native analyte, matrix matched calibration curve	0.106774	0.778301	0.0291417	0.0374428	0.719986	0.0446964	0.826977	0.0428799	0.991716
3,5,6-Trichloro-2-pyridinol (TCPy)	native analyte, solvent based calibration curve	0.05	0.827821	0.0696318	0.0841146	0.908292	0.0830838	1.14915	0.0327649	0.999979
4-Nitrophenol	labelled analyte, matrix matched calibration curve	0.02	0.77942	0.0375697	0.0482022	0.990891	0.083256	1.17424	0.0121783	0.995575
Acephate	labelled analyte, matrix matched calibration curve	1	0.769738	0.0444429	0.0577377	below LOQ	below LOQ	0.990005	0.11506	0.980513
Dimethoate	native analyte, matrix matched calibration curve	0.01	0.839129	0.0509092	0.0606692	0.92603	0.0798194	1.05894	0.0470555	0.994574
Malathion	native analyte, matrix matched calibration curve	0.01	0.684088	0.0458755	0.0670608	0.892291	0.068557	1.0539	0.0516668	0.99172
Methamidophos	native analyte, matrix matched calibration curve	0.5	0.775968	0.0428836	0.0552647	high CV% in spiked solvent	high CV% in spiked solvent	high CV% in spiked solvent	high CV% in spiked solvent	0.976637
Perfluoro-1-butanesulfonate (PFBS)	labelled analyte, matrix matched calibration curve	0.02	0.826984	0.0891932	0.107854	1.02734	0.104214	1.27276	0.0158422	0.999339
Perfluoro-1-decanesulfonate (PFDS)	native analyte, matrix matched calibration curve	0.025	0.809495	0.104687	0.129324	0.882647	0.0387541	1.08505	0.0288274	0.993629
Perfluoro-1-heptanesulfonate (PFHpS)	native analyte, solvent based calibration curve	0.01	0.808599	0.0932426	0.115314	0.990428	0.0606637	1.23048	0.00533443	0.999916
Perfluoro-1-hexanesulfonate (PFHxS)	labelled analyte, matrix matched calibration curve	0.025	0.866521	0.0947569	0.109353	1.02077	0.068123	1.3144	0.0105391	0.999875
Perfluoro-1-nonanesulfonate (PFNS)	native analyte, matrix matched calibration curve	0.04	0.792288	0.0855335	0.107958	0.971523	0.0295062	1.18447	0.0503413	0.994385
Perfluoro-1-octanesulfonate (PFOS)	labelled analyte, matrix matched calibration curve	0.025	0.867913	0.0161715	0.0186326	0.999472	0.0627388	1.18808	0.0218382	0.999069
Perfluoro-1-pentanesulfonate (PFPeS)	native analyte, matrix matched calibration curve	0.025	0.815106	0.0651107	0.0798801	0.965124	0.0511518	1.06975	0.0268408	0.994609
Perfluoro-n-butanoic acid (PFBA)	labelled analyte, matrix matched calibration curve	0.3	0.818413	0.0364736	0.0445663	1.2667	0.00263101	1.19357	0.0020683	0.999523
Perfluoro-n-decanoic acid (PFDA)	labelled analyte, matrix matched calibration curve	0.05	0.808674	0.0710902	0.0879097	0.955055	0.0186838	1.18817	0.0471058	0.998044
Perfluoro-n-dodecanoic acid (PFDoDA)	native analyte, matrix matched calibration curve	0.08	0.838796	0.0870578	0.103789	0.810831	0.120574	0.97251	0.0802455	0.996437
Perfluoro-n-heptanoic acid (PFHpA)	labelled analyte, matrix matched calibration curve	0.025	0.840418	0.0850502	0.1012	1.07664	0.0835744	1.3788	0.0218641	0.999855
Perfluoro-n-hexanoic acid (PFHxA)	labelled analyte, matrix matched calibration curve	0.025	0.824789	0.103637	0.125653	1.03125	0.0251194	1.27266	0.0314781	0.999817
Perfluoro-n-nonanoic acid (PFNA)	labelled analyte, matrix matched calibration curve	0.025	0.867789	0.0951048	0.109594	0.980232	0.0312444	1.18021	0.025591	0.997259
Perfluoro-n-octanoic acid (PFOA)	labelled analyte, matrix matched calibration curve	0.025	0.858421	0.00190091	0.00221442	1.05049	0.104053	1.25234	0.00981352	0.999411
Perfluoro-n-pentanoic acid (PFPeA)	labelled analyte, matrix matched calibration curve	0.025	0.817221	0.0533989	0.0653421	0.991781	0.0546505	1.21421	0.0166694	0.999612
Perfluoro-n-tetradecanoic acid (PFTeDA)	native analyte, matrix matched calibration curve	0.07	0.774859	0.0709584	0.0915759	0.285344	0.116211	0.406472	0.175038	0.995667
Perfluoro-n-tridecanoic acid (PFTrDA)	native analyte, matrix matched calibration curve	0.04	0.817531	0.0728841	0.0891515	0.507067	0.166509	0.697433	0.13542	0.99647
Perfluoro-n-undecanoic acid (PFUnDA)	labelled analyte, matrix matched calibration curve	0.05	0.821326	0.0802225	0.0976743	0.841739	0.0737105	1.09102	0.0608563	0.996144
Perfluorooctane sulfonamide (FOSA)	labelled analyte, matrix matched calibration curve	0.05	0.800469	0.0556606	0.0695351	0.84397	0.0482681	1.00387	0.0708673	0.996594
2,5-Dichlorophenol	native analyte, matrix matched calibration curve	0.4	0.771101	0.0690625	0.0895635	1.09231	0.0625196	1.10972	0.0516576	0.998974
Bisphenol A (BPA)	labelled analyte, matrix matched calibration curve	0.4	0.87732	0.0635433	0.0724288	0.773205	0.0340255	0.916005	0.0305936	0.995537
Methylparaben	native analyte, solvent based calibration curve	0.05	0.864299	0.0408057	0.0472124	high endogenous signal	high endogenous signal	1.07354	0.0325816	0.999954
Octocrylene	native analyte, matrix matched calibration curve	5	0.784652	0.0760041	0.0968635	below LOQ	below LOQ	1.20077	0.0928998	0.976633
Oxybenzone	native analyte, solvent based calibration curve	0.005	0.762899	0.0455561	0.0597145	0.872339	0.0460101	1.006	0.0414193	0.999405
Phenylparaben	native analyte, matrix matched calibration curve	0.5	0.779975	0.0595847	0.0763931	0.86865	0.0453012	1.05539	0.027202	0.991835
Propylparaben	labelled analyte, matrix matched calibration curve	0.025	0.84311	0.0339494	0.0402669	0.916847	0.0595931	1.06708	0.0337104	0.997659
Triclocarban	native analyte, matrix matched calibration curve	0.1	0.630613	0.0496146	0.0786769	0.926272	0.066897	1.1453	0.0236473	0.984113
Triclosan	labelled analyte, matrix matched calibration curve	0.08	0.763714	0.0260208	0.0340714	0.957075	0.0110352	1.18634	0.0387141	0.99464
Carbofuran	native analyte, matrix matched calibration curve	0.05	0.842451	0.0360435	0.0427841	0.942339	0.0495775	1.06791	0.0515834	0.999504
Clorpyrifos	native analyte, matrix matched calibration curve	0.025	0.698216	0.0562078	0.080502	0.914715	0.0760924	1.03646	0.0412983	0.99686
Diclofenac	labelled analyte, matrix matched calibration curve	0.5	0.83517	0.0802532	0.0960921	0.828569	0.0529491	1.1488	0.0163727	0.991971
Ibuprofen	native analyte, solvent based calibration curve	0.5	1.02571	0.0741253	0.072267	high endogenous signal	high endogenous signal	high endogenous signal	high endogenous signal	0.999534
Paracetamol	native analyte, solvent based calibration curve	0.35	1.04371	0.0743539	0.0712402	high endogenous signal	high endogenous signal	high endogenous signal	high endogenous signal	0.997775
Mono(2-ethyl-5-hydroxyhexyl) phthalate	native analyte, matrix matched calibration curve	2.5	0.797566	0.0841216	0.105473	0.8049	0.222729	1.17806	0.0130293	0.993437
Mono(5-carboxy-2-ethylpentyl) phthalate	native analyte, matrix matched calibration curve	0.5	0.762705	0.140039	0.183608	1.64885	0.257983	1.53553	0.222617	0.994617
Monoethyl phthalate	labelled analyte, matrix matched calibration curve	0.5	0.952237	0.0180239	0.018928	0.917289	0.0705624	0.951398	0.0179176	0.992414
Monoisobutyl phthalate	labelled analyte, matrix matched calibration curve	1	0.878972	0.0326178	0.0371091	0.896691	0.0535447	1.07044	0.0115361	0.989434
Daidzein	native analyte, matrix matched calibration curve	0.05	0.803959	0.065916	0.0819893	0.820511	0.0737516	1.1208	0.0245072	0.986902
Enterolactone	native analyte, matrix matched calibration curve	0.05	0.827467	0.0863746	0.104384	0.913418	0.10668	1.07861	0.0831103	0.998289
Equol	native analyte, matrix matched calibration curve	0.4	0.883982	0.0358485	0.0405534	0.763703	0.0767558	0.907198	0.0272777	0.998208
1-Naphthol	native analyte, matrix matched calibration curve	0.4	0.845562	0.0577382	0.0682838	0.907641	0.0275735	1.11545	0.0283282	0.990769
2-Naphthol	native analyte, solvent based calibration curve	0.05	0.859102	0.0803482	0.0935258	0.792985	0.0906998	1.13557	0.0407285	0.999702
Bioallethrin	native analyte, matrix matched calibration curve	0.33	0.777842	0.0434807	0.0558992	1.02649	0.0378297	1.10798	0.03537	0.998884
3-Phenoxybenzoic acid	native analyte, matrix matched calibration curve	0.5	0.859	0.0519826	0.0605152	0.858612	0.0324834	1.0037	0.0228946	0.988591
Corticosterone	native analyte, solvent based calibration curve	0.00678933	0.932028	0.0671399	0.0720364	high endogenous signal	high endogenous signal	high endogenous signal	high endogenous signal	0.997886
Estradiol	native analyte, matrix matched calibration curve	0.5	0.879218	0.0385251	0.0438174	0.97295	0.0435644	1.00094	0.0313052	0.990203
Hydrocortisone	native analyte, solvent based calibration curve	0.01	0.997028	0.0364288	0.0365374	high endogenous signal	high endogenous signal	high endogenous signal	high endogenous signal	0.999883
Progesterone	native analyte, solvent based calibration curve	0.00777085	0.82188	0.0377417	0.0459212	0.759606	0.0569588	1.02539	0.0608891	0.999405
Testosterone	native analyte, solvent based calibration curve	0.005	0.890541	0.0567046	0.0636743	high endogenous signal	high endogenous signal	0.957266	0.0778826	0.968984
4-(Methylnitrosamino)-1-(3-pyridyl)-1-butanol (NNAL)	native analyte, matrix matched calibration curve	0.5	0.838928	0.0548605	0.0653936	1.28798	0.106296	1.01713	0.0561703	0.983416
Cotinine	labelled analyte, matrix matched calibration curve	0.05	0.762592	0.0962327	0.126192	1.02783	0.0496713	1.00261	0.0362952	0.99923
MLOQ: Method Limit of Quantification
RT: Retention Time

## Sheet: Table S6-interday precision
Supplementary Table S6. Inter day precision for labelled analyted spiked pre-extraction in Swedish pooled plasma at 1ng/mL .
Labelled analyte	ESI	Inter day precision (across 6 days)
Monoethyl phthalate-d4	neg	0.35
MPFBA	neg	0.2
Nitrophenol-d4	neg	0.07
Diphenyl phosphate-d10	neg	0.17
2,4-Dichlorophenoxyacetic acid-13C6	neg	0.1
MPFPeA	neg	0.11
M3PFBS	neg	0.13
Daidzein-d6	neg	0.17
Norharman-d7	neg	0.18
Enterolactone-13C3	neg	0.1
MPFHxA	neg	0.14
Propylparaben-d7	neg	0.09
Bisphenol A-13C12	neg	0.13
MPFHpA	neg	0.1
M3PFHxS	neg	0.11
Diclofenac -d4	neg	0.11
MPFOA	neg	0.12
Pentachlorophenol-13C6	neg	0.1
MPFNA	neg	0.09
M8PFOS	neg	0.11
Oxybenzone-d3	neg	0.12
MPFDA	neg	0.09
MPFUdA	neg	0.09
M8FOSA	neg	0.09
MPFDoA	neg	0.09
Triclosan-13C6	neg	0.12
M2PFTeDA	neg	0.24
Monoethyl phthalate-d4	pos	0.22
Cotinine-13C-d3	pos	0.23
NNAL-d5	pos	0.25
Atrazine-d5	pos	0.08
Daidzein-d6	pos	0.28
DEET-d10	pos	0.1
Diclofenac-d4	pos	0.11

## Sheet: Table S7-nontargeted features
Supplementary Table S7. Feature classification as phospholipids or non-phospholipids per protocol (control and exposomics).
	Feature count ESI+		Feature count ESI-
Feature type (diagnostic fragment ion formula and m/z)*	Control	Exposomics	Control	Exposomics
All features	15872	9958	10100	8322
Phosphatidylcholines and sphingomyelins ([C5H15O4NP]+, m/z 184.0733)	5976	103	NA	NA
Phosphatidylcholines ([C5H14NO]+, m/z 104.1070)**	3211	241	NA	NA
Ceramides ([C18H34N]+, m/z 264.2686)	612	12	NA	NA
Ceramides ([C18H36N]+, m/z 266.2842)	59	25	NA	NA
Phosphatidylcholines and sphingomyelins ([C2H5NaO4P]+, m/z 146.9817)	609	0	NA	NA
Phosphatidylcholines and sphingomyelins ([C5H13O3NP]+, m/z 166.0627)	245	14	NA	NA
Phosphatidylethanolamines ([C2H8NNaO4P]+, m/z 164.0083)	5	104	NA	NA
Phosphatidylcholines and sphingomyelins ([C2H6O4P]+, m/z 124.9998)	409	111	NA	NA
Phosphatidylethanolamines ([H3NaO4P]-, m/z 120.9660)	287	18	NA	NA
All phospholipids ([C3H6O5P]-, m/z 152.9958)	NA	NA	2525	267
Phosphatidylcholines and sphingomyelins ([C4H11O4NP]-, m/z 168.0431)	NA	NA	715	0
Phosphatidylinositols ([C6H10O8P]-, m/z 241.0119)	NA	NA	50	36
Phosphatidylethanolamines ([C2H7O4NP]-, m/z 140.0118)	NA	NA	299	63
Phosphatidylethanolamines ([C5H11O5NP]-, m/z 196.0380)	NA	NA	156	86
Phosphatidylcholines ([C7H17NO6P]-, m/z 242.0798)	NA	NA	95	0
Phosphatidylcholines ([C7H15NO5P]-, m/z 224.0693)	NA	NA	92	0
Phospholipids sum	11413	628	3932	452
non-Phospholipids sum	4459	9330	6168	7870
non-Phospholipids specific to each protocol	3060	7931	3601	5303
Phospholipids percentage of all features (%)	0.719065	0.0630649	0.389307	0.0543139
non-Phospholipids percentage of all features (%)	0.280935	0.936935	0.610693	0.945686
non-Phospholipids count increase in exposomics (%)		1.0924		0.27594
* Classification is based on MS2 fragment ions that are diagnostic of phospholipid classes. Searching for diagnostic ions was performed in the order in which the ions are presented in the table (from top to bottom for each ESI mode) and when a feature was found to be associated with a diagnostic ion, it was excluded from further diagnostic ion search. A 5 ppm mass error threshold was used for the…
** Due to higher mass error in the instrument for the 104 ion, a larger error was allowed (accepted m/z range: + 0.0017 Da to + 0.0027 Da)
NA: Not applicable

## Sheet: Table S8-nonPL level 2
Supplementary Table S8. Non-phospholipid features annotated at confidence level 2* with the exposomics and the control method.
metabolite name	ESI mode	RT (min)	m/z	Total score**	Detected (control /exposomics /both)	Fold change (exposomics /control)
CITRIC ACID	negative	1.038	191.02	91.1	exposomics	infinite
L-Glutamic acid	negative	1.073	146.046	78.8	control	0
Choline	positive	1.154	104.109	89.1	both	0.00327928
Orotic Acid	negative	1.202	155.012	77.6	both	0.0225364
Propionic acid	positive	1.212	97.0316	75	both	1.28541
Phenylalanine	positive	1.213	166.084	80.9	control	0
betaine	positive	1.223	140.068	90.6	control	0
CREATININE	positive	1.263	114.066	86.2	both	0.334116
creatinine	positive	1.302	227.125	86.1	both	0.199074
Valine	positive	1.393	118.086	85.4	control	0
Arginine	positive	1.534	175.119	72.7	control	0
3-Aminoacetophenon	positive	1.612	136.076	82.1	control	0.00199912
l-Pipecolic acid	negative	1.638	128.072	82.8	control	0
3-HYDROXYISOBUTYRIC ACID	negative	1.654	103.04	84.1	both	1.46048
L-Tyrosine	positive	1.654	182.081	84.2	control	0.00631737
creatinine	negative	1.754	112.052	80.3	control	0.0010244
p-Hydroxyphenyllactic acid	positive	1.808	165.054	82.2	control	0
Thionin	positive	1.817	137.046	86.1	both	0.195542
p-coumaric acid	positive	1.873	147.044	81.1	control	0
L-leucine	negative	2.036	130.087	82.2	both	0.0134391
Leucine	positive	2.048	132.102	93.3	both	0.0574548
DL-2-Hydroxyvaleric acid	negative	2.204	117.056	74.9	both	1.38408
4-AMINOSALICYLIC ACID	positive	2.472	154.05	72.8	both	0.361078
Nudifloramide	positive	2.638	153.066	76.6	both	0.193884
p-coumaric acid	negative	2.763	163.04	73.9	exposomics	infinite
O6-MeG	positive	3.076	166.072	80.2	both	0.263257
2-hydroxyhippuric acid	negative	3.177	194.046	95.8	both	1.27591
Niacinamide	positive	3.286	123.055	89.6	both	0.396322
Catechol	negative	3.832	109.03	81.2	both	1.53756
2-Amino-1-phenylethanol	positive	3.979	120.081	86.3	both	0.0110945
L-Phenylalanine	negative	4.02	164.072	87.4	control	0.00834163
7-Methylxanthine	positive	4.152	167.056	78.4	both	1.1782
DL-Phenylalanine	positive	4.327	166.086	85.5	control	0
1-Methylguanosine	positive	4.343	298.114	79.7	both	0.660536
1,3-Benzenedicarboxylic acid	negative	4.371	165.02	73.5	exposomics	infinite
Benzoylcholine	positive	4.495	208.133	75.2	control	0
4-ACETOXYPHENOL	negative	4.569	151.04	74.4	control	0
4-METHYL-2-OXO-PENTANOIC ACID	negative	4.573	129.056	80	both	1.64067
Sotalol	positive	4.811	273.126	70.6	both	0.638687
Hippuric acid	negative	4.862	357.11	83.3	both	1.99571
Hippuric acid	negative	4.863	178.051	84.7	both	2.25611
Hippuric acid	positive	4.876	180.065	87.9	both	2.38593
4-Hydroxybenzenesulfonic acid	negative	4.886	172.992	74.2	both	2.18166
HIPPURATE	positive	4.9	180.065	85.9	both	2.40543
Hydroxyphenanzine	negative	4.939	195.053	78.4	both	5.31275
Theobromine	positive	4.986	181.072	85.7	both	1.43577
3-Indoxylsulfate	negative	5.077	212.003	78.1	both	1.32052
tryptophan	positive	5.093	409.186	74.4	control	0
3-Formylindole	positive	5.109	146.06	88.3	both	0.0684095
2-Oxindole	positive	5.117	134.06	77.3	both	2.06141
Quinoline	positive	5.117	130.065	77.7	both	0.070549
Salicylate	negative	5.127	137.025	84.5	both	1.75785
L-Tryptophan	positive	5.155	205.097	81.4	both	0.0697032
L-Tryptophan	negative	5.156	203.083	92.4	both	0.0404914
Abrine	positive	5.164	188.07	82.1	both	0.0656989
INDOLE	positive	5.182	118.065	86.9	both	0.0600804
Hydroxycotinine	positive	5.201	193.097	80.3	both	1.4654
4-HYDROXYMANDELIC ACID	negative	5.356	167.035	76.3	both	1.60352
5-amino-4-oxopentanoic acid	positive	5.563	130.05	79.5	both	2.50511
Glutamine	negative	5.587	145.062	88.7	both	2.07158
GLUTAMINE	positive	5.59	147.076	82	both	2.10465
2-PHENYLACETAMIDE	positive	5.594	136.076	71.6	both	2.09291
Phenylacetylglutamine	positive	5.628	265.118	87.2	both	3.45336
Acetylleucine	negative	5.747	172.098	77.6	control	0
THEOPHYLLINE	positive	5.806	181.072	90.7	both	1.72057
N-Acetyl Mesalazine	negative	5.841	194.046	71.3	both	5.911
Glucose	positive	5.867	181.072	82.6	both	1.71688
2-Hydroxyphenylacetic acid	negative	5.912	151.04	86.1	exposomics	infinite
DL-Indole-3-lactic acid	positive	6.007	188.07	77.4	both	0.629068
3-Acetylindole	positive	6.029	160.075	71	exposomics	infinite
3,5-DIHYDROXYBENZOIC ACID	negative	6.076	153.02	83.7	both	1.69926
Sulfapyridine	positive	6.114	250.064	86.5	both	2.20323
1-(2H,3H-benzo[3,4-e]1,4-dioxin-6-yl)-2-(2-5,6,7,8-tetrahydronaphthyloxy)ethan -1-one	positive	6.243	347.123	71.5	exposomics	infinite
3-METHYLADENINE	positive	6.272	150.077	85.1	both	0.332546
Ephedrine	positive	6.276	166.122	72	both	2.25833
4-Hydroxyquinoline	negative	6.319	144.046	80.6	both	0.528698
Creatinine	positive	6.337	226.998	72.7	both	1.98028
1-Methyladenosine	positive	6.344	282.119	80.1	both	0.646667
N-ACETYLPHENYLALANINE	positive	6.437	208.097	71.8	both	0.172882
Imidocarb	positive	6.519	349.175	71.8	exposomics	275.229
Quinoline-2-carboxylic acid	positive	6.542	174.055	80	both	0.45193
cyclo(L-Val-L-Pro)	positive	6.878	197.128	70.7	both	1.47242
2,4,5-Trimethoxybenzaldehyde	negative	6.953	195.066	71.1	exposomics	infinite
P-CRESOL SULFATE	negative	7.014	187.007	73	both	1.98739
1,3,7-trimethyl-3,7-dihydro-1H-purine-2,6-dione	positive	7.016	195.087	83.6	both	1.61959
Leucyl-leucine	positive	7.428	245.186	80.3	both	2.56185
Indole-3-acetic acid	positive	7.476	176.07	85.7	both	86.9297
Bisdemethoxycurcumin	positive	7.739	331.092	80.2	both	2.81514
N-(CINNAMOYL)GLYCINE	positive	7.845	206.081	80.4	both	6.46636
Pyridoxamine	positive	7.904	169.097	73	exposomics	infinite
5,7-Dimethoxy-2H-chromen-2-one	positive	7.94	207.065	73.1	both	1.6296
8-Hydroxyquinoline	positive	8.012	146.06	85.9	both	2.44048
Linezolid	positive	8.069	338.149	74.6	both	1.25426
2-Naphthalene sulfonic acid	negative	8.114	207.012	93.3	both	2.08832
Antipyrine	positive	8.263	189.102	86.1	both	1.57612
Nonaethylene glycol	positive	8.304	415.253	83.8	exposomics	infinite
Indole-3-carboxylic acid	negative	8.374	160.041	76.5	exposomics	infinite
Cyclo(proline-leucine)	positive	8.609	211.144	90.6	both	1.70646
Decaethylene	positive	8.646	459.279	75.8	both	4.22848
1-(4-methoxyphenyl)ethanone	positive	8.713	151.075	72	control	0
Furosemide	negative	9.04	329.001	78.6	both	2.11137
Bromoxynil	negative	9.041	273.851	70	both	2.87839
4-Hydroxyquinoline	negative	9.16	144.046	86.5	both	5.42646
INDOLE	negative	9.212	116.051	86.1	both	48.0504
INDOLEPROPIONIC ACID	negative	9.23	188.072	86.4	exposomics	259.158
INDOLEPROPIONIC ACID	positive	9.305	190.086	87.3	exposomics	1960
Quinoline	positive	9.33	130.065	84.7	both	27.2891
INDOLE-3-CARBOXALDEHYDE	positive	9.347	146.06	86.7	both	3.57371
Phenylalanyl	positive	9.383	313.154	71.3	both	1.41239
Beta-orcinol	positive	9.388	139.075	73.5	exposomics	infinite
Lamotrigine	positive	9.444	256.015	86	both	1.65087
8-[1-(acetyloxy)-4-oxo-5-[(3E)-2-oxopent-3-en-1-yl]cyclopent-2-en-1-yl]octanoic acid	positive	9.677	329.174	75.2	both	3.31459
3-Hydroxy-2-naphthoic acid	negative	10.186	187.04	76.6	both	2.20334
Coniferyl aldehyde	positive	10.203	179.07	71.1	exposomics	infinite
Phthalic anhydride	positive	10.216	149.023	76.4	exposomics	infinite
Coumatetralyl	positive	10.275	293.117	78.9	both	1.70417
Viridiflorine	positive	10.321	286.201	71	both	1.0259
Sulfasalazine	positive	10.355	399.075	76.5	both	2.81769
4-(2-oxo-3-hydrobenzoxazol-3-yl)-7,8-dioxabicyclo[3.2.1]octan-2-one	positive	10.368	284.056	74.7	both	1.66049
quinine	positive	10.414	325.19	75.2	both	1.1051
Ioxynil	negative	10.552	369.824	86	both	2.30028
lumichrome	negative	10.567	241.073	73.7	both	1.38854
Meloxicam	positive	10.656	352.041	78.1	both	2.08246
Calycanthine	positive	10.666	347.221	75.9	both	1.40801
Urocortisone	positive	10.72	365.232	82.2	both	1.37983
Secoisolariciresinol	negative	11.015	361.166	72.5	both	9.22897
Citalopram|1-[3-(dimethylamino)propyl]-1-(4-fluorophenyl)-3H-2-benzofuran-5-carbonitrile	positive	11.229	325.171	79.1	both	1.38563
METHYL INDOLE-3-ACETATE	positive	11.54	190.086	87.7	both	0.600247
Hydrocinnamic acid	positive	11.551	151.075	81.9	exposomics	infinite
Quinoline	positive	11.572	130.065	90.2	both	0.626523
Amphetamine	positive	11.598	136.112	73.6	exposomics	infinite
Ketoprofen	positive	11.684	255.101	72.8	both	2.50752
Cortisone	positive	11.764	361.2	79.3	both	1.63003
Cortisone	negative	11.781	359.187	86.6	both	1.69975
Octanoyl-L-Carnitine	positive	11.84	288.216	84.4	both	0.892428
4-Hydroxybenzoic acid	positive	11.875	139.039	81.6	exposomics	infinite
Naproxen	positive	11.891	231.101	76.8	both	2.6853
Flamprop-isopropyl	positive	11.913	364.112	70.6	both	1.61429
Leflunomide	negative	11.985	269.054	85.4	both	1.96753
2'-Acetonaphthone	negative	12.001	169.066	80.1	both	3.38425
THYMOL	negative	12.021	149.097	79.1	exposomics	infinite
Iminostilbene	positive	12.05	194.096	86.1	both	1.37686
Carbamazepine	positive	12.051	237.102	88.5	both	1.35782
2-[(3,4-dimethoxyphenyl)carbonylamino]-4-ethyl-5-methylthiophene-3-carboxamide	positive	12.069	371.105	71.5	both	1.51389
Warfarin	negative	12.133	307.098	87.4	both	2.8383
Xanthyletin	positive	12.17	251.07	71.4	both	2.2466
Warfarin	positive	12.181	309.112	83.1	both	2.10901
7-Formyl-4,6'-dihydroxy-6-(hydroxymethyl)-2',5',5',8a'-tetramethyl-3',4',4a',5',6',7',8',8a'-octahydro-2'H,3H-spiro[1-benzofuran-2,1'-naphthalen]-7'-yl acetate	negative	12.275	445.223	74.6	both	2.79517
(2R)-6-methylpiperidine-2-carboxylic acid	positive	12.402	166.078	73.3	both	5.92555
N-((1E)-2-phenyl-1-azavinyl)-2-[(3,5-dioxo(2H,4H-1,2,4-triazin-6-yl))amino]pro panamide	positive	12.441	325.102	70.9	both	2.95916
Glycocholic acid	negative	12.496	464.302	79	both	1.58508
Tomatidine	positive	12.523	416.352	80.5	both	1.89394
(S)-(-)-Perillic acid	negative	12.548	165.092	86.1	both	9.99146
(R)-2-(3-(7-methoxy-1H-indol-1-yl)propanamido)-2-phenylacetic acid	positive	12.652	375.128	81.9	exposomics	infinite
Cohumulone	negative	12.79	347.187	83.1	both	3.34934
Lathyrol	positive	12.822	357.203	80.8	both	6.64664
9-(4-hydroxyphenyl)-3,3,6,6-tetramethyl-10-phenyl-2,3,4,5,6,7,9,10-octahydroac ridine-1,8-dione	positive	12.938	464.217	73.4	exposomics	224.9
alpha-Chaconine	positive	13.232	852.509	85.4	both	3.56842
GLYCOCHOLIC ACID	negative	13.314	464.302	72	both	1.74591
GLYCOCHENODEOXYCHOLIC ACID	negative	13.473	448.307	81.5	both	1.63307
(9S,10S,17S)-3-(((2R,4S,5S,6R)-4,5-dihydroxy-6-methyltetrahydro-2H-pyran-2-yl)oxy)-5,14-dihydroxy-13-methyl-17-(5-oxo-2,5-dihydrofuran-3-yl)hexadecahydro-1H-cyclopenta[a]phenanthrene-10-carbaldehyde	positive	13.638	557.269	79.5	both	0.754145
PREGNENOLONE SULFATE	negative	13.684	395.19	92	both	1.73032
5,7-dihydroxy-2-(4-hydroxyphenyl)-4H-chromen-4-one	positive	13.752	271.063	77.2	both	1.33608
Levothyroxine	negative	13.847	775.681	85.5	both	0.211433
3-Dehydrocholic acid	negative	13.896	405.265	71.5	both	3.56383
9-hydroxy-7-(2-hydroxypropan-2-yl)-1,4a-dimethyl-2,3,4,9,10,10a-hexahydrophenanthrene-1-carboxylic acid	negative	13.906	331.192	89.1	both	23.9626
Androsterone sulfate	negative	13.926	369.174	86.7	both	1.79691
CANRENONE	positive	13.947	341.211	76.5	both	2.24116
lapidin	positive	13.962	357.203	70.1	both	1.27933
2',4'-DIHYDROXYACETOPHENONE	positive	13.962	153.054	77.4	exposomics	infinite
Pioglitazone	positive	14.006	357.126	87.5	both	1.69833
Solasodin	positive	14.034	414.336	77.6	both	2.34894
Glycocholic acid	negative	14.061	464.302	86.3	both	1.52861
Glycocholate	positive	14.064	430.294	75.5	both	1.51095
14-Deoxyandrographolide	positive	14.092	357.203	70.4	both	3.00762
1-[6-(3,3-dimethyl-2-oxobutylthio)purin-9-yl]-3,3-dimethylbutan-2-one	positive	14.135	371.148	76.3	exposomics	infinite
SPI_328	positive	14.139	328.248	80.2	both	1.18818
Telmisartan	positive	14.158	515.243	70.5	both	1.4115
Decanoyl-L-Carnitine	positive	14.172	316.248	86	both	0.92115
Dibutylphthalate	positive	14.209	279.159	82.9	control	0
Piperine	positive	14.324	286.143	87.2	both	1.50114
4-methyl-8-((2-methylpiperidin-1-ium-1-yl)methyl)-2-oxo-2H-chromen-7-olate	positive	14.366	288.159	70.3	both	1.77047
Asiatic acid	negative	14.371	487.343	72.3	both	2.07659
piperazine-2,5-dione	positive	14.41	115.054	75.4	control	0
heptadecane-5-carboxylic acid	negative	14.52	333.207	82.7	both	4.25628
Celecoxib	negative	14.76	380.069	71.3	both	1.58501
Gomisin D	positive	14.776	553.201	71	exposomics	infinite
taurohyodeoxycholic acid	negative	14.786	498.29	85.2	both	1.67045
GlycoursodeoxycholicAcid	positive	14.814	432.31	72.4	both	1.59412
ugaferin	positive	14.863	449.253	72.1	exposomics	infinite
Dipyridamole	positive	14.881	505.324	85	both	1.6368
glycoursodeoxycholic acid	negative	14.89	919.604	82	both	2.41767
glycoursodeoxycholic acid	negative	14.923	448.307	86.8	both	1.59223
glycoursodeoxycholic acid	negative	14.924	897.623	92	both	2.5822
DEHP	positive	15.016	413.265	71.5	both	1.20028
Glycochenodeoxycholate	positive	15.092	450.32	77.9	both	1.50987
(3,5-dimethoxyphenyl)methan-1-ol	positive	15.191	151.075	71.8	both	1.38821
Phenol, 4-(2-aminoethyl)	positive	15.205	121.065	77.1	both	1.44373
cholic acid	positive	15.21	431.276	80.4	both	1.67858
cholic acid	negative	15.262	815.569	93	exposomics	infinite
4-methoxy-9H-xanthen-9-one	positive	15.281	227.07	75.2	both	1.8068
Pro-HDCA	positive	15.359	512.334	73.2	control	0
Taurolithocholate	negative	15.581	482.295	72.5	both	1.67813
Diosgenin	positive	15.602	415.32	70.1	both	1.99765
Madecassic acid	positive	15.622	527.333	76.5	exposomics	108.627
(6aR,8aS)-11-(3-acetamido-2-methylpropyl)-6a,8a,9-trimethyl-10-oxo-1,3,4,5,6,6a,6b,7,8,8a,8b,9,10,12,12a,12b-hexadecahydropentaleno[2,1-a]phenanthren-4-yl acetate	positive	15.672	518.324	70.5	control	0
glycolithocholic acid	negative	15.725	432.312	86.7	both	1.55792
O-dodecanoylcarnitine	positive	15.745	344.279	91.6	both	0.988218
Vardenafil	positive	16.047	489.227	81.9	both	12.5193
9-HODE	negative	16.077	295.228	84.8	both	1.56476
3-(benzo[d][1,3]dioxol-5-yl)-6-ethyl-7-isopropoxy-2-methyl-4H-chromen-4-one	positive	16.092	367.152	74.2	both	1.29864
?-linolenic acid	positive	16.114	279.232	78.4	both	2.12539
deoxycholic acid	negative	16.225	783.579	84.9	both	2.38149
ursodeoxycholic acid	negative	16.241	805.562	74.9	both	1.30508
Alpha-Hydroxydeoxycholic Acid	negative	16.272	391.286	86.5	both	1.51055
Lithocholic acid	negative	16.349	375.291	86.1	both	1.18495
Lichesterylic acid	negative	16.431	297.244	82.3	control	0
2-(14-methylpentadecanoylamino)-3-phenylpropanoic acid	positive	16.655	426.297	71.3	control	0.00509467
Risperidone	positive	16.706	411.216	74.5	exposomics	infinite
Vindoline	positive	16.803	457.232	71	control	0
16-Hydroxyhexadecanoic acid	negative	16.866	271.228	80.2	control	0
Myristoyl-carnitine	positive	16.887	372.31	77.1	both	0.964964
ST056290	positive	16.895	331.263	72.7	both	4.25818
Glycyrrhetinic Acid	negative	16.918	469.333	72.5	both	1.40626
7-Hydroxymitragynine	positive	17.204	415.221	72.5	both	0.984057
Murocholic acid	negative	17.288	391.286	83.9	both	39.4358
Oleyl sarcosine	negative	17.415	352.286	73.4	both	1.0016
17-Methyltestosterone	positive	17.511	303.231	73.3	exposomics	infinite
Myristic acid	negative	17.549	227.202	86	control	0
a-Linolenic acid	negative	17.586	277.217	85.1	both	1.26268
GLYCEROL-MYRISTATE	positive	17.638	285.242	81.3	exposomics	infinite
Palmitoyl-carnitine	positive	17.682	400.341	84.1	both	0.916572
TerbinafineHCl	positive	17.685	292.206	79.6	both	3.71851
alpha.-Linolenoyl ethanolamide	positive	17.767	322.273	70.9	both	1.17557
Docosahexaenoic acid	negative	17.787	327.233	87.2	both	0.865082
Arachidonic acid	negative	17.903	303.233	85.4	both	0.832617
Oleoyl-L-Carnitine	positive	17.962	426.357	72.8	both	2.26546
Linoleic acid	negative	18.019	279.233	86.3	both	1.21858
(+)-Costunolide	positive	18.084	233.153	73.1	control	0
10-Hydroxydecanoic acid	positive	18.171	171.138	71.6	exposomics	infinite
mesterolone-m2	positive	18.232	287.236	71.1	both	0.943299
Bisabolol	positive	18.409	205.195	79.6	control	0
Monoelaidin	positive	18.417	339.289	75	both	2.11273
oleic acid	positive	18.424	265.252	78.4	both	2.07428
2-Butanone, 4-(2,6,6-trimethyl-2-cyclohexen-1-yl)	positive	18.427	177.163	74	both	1.96027
MAG	positive	18.436	379.281	76.3	both	1.48728
Oleic acid	negative	18.476	281.249	85.4	both	0.677063
(3aR)-(+)-Sclareolide	positive	18.523	251.2	70.6	both	1.93234
Pristimerin	positive	18.559	487.278	74.4	control	0
Heptadecanoic acid	negative	18.596	269.249	85.4	control	0
1,5-dimethyl-1-vinyl-4-hexenyl acetate	positive	18.849	219.138	70.4	control	0
epimethendiol	positive	19.755	269.226	75	both	9.1402
D-alpha-Tocopherol Succinate	positive	20.332	553.389	83.8	control	0
Didodecyl 3,3'-thiodipropionate oxide	positive	20.519	531.407	82.4	control	0
N-(4-((6aR,8aS)-4-hydroxy-6a,8a,9-trimethyl-3,4,5,6,6a,6b,7,8,8a,8b,11a,12,12a,12b-tetradecahydro-1H-naphtho[2',1':4,5]indeno[2,1-b]furan-10-yl)-2-methylbutyl)acetamide	positive	21.843	478.328	81.5	control	0
* Confidence level 2 based on Schymanski et al. (Schymanski, E. L.; Jeon, J.; Gulde, R.; Fenner, K.; Ruff, M.; Singer, H. P.; Hollender, J. Identifying Small Molecules via High Resolution Mass Spectrometry: Communicating Confidence. Environ. Sci. Technol. 2014, 48 (4), 2097–2098. https://doi.org/10.1021/es5002105.)
** Total identification score assigned by MS-DIAL of > 700 (i.e., corresponding to dot- or reverse dot-product scores > 600).

## Sheet: Table S9-100ul recovery
Supplementary Table S9. Comparison of analyte recoveries for different plasma volumes.
Compound name	ESI mode	Recovery (100 µL) / Recovery (200 µL)*	RSD (100 µL)	RSD (200 µL)
1-Naphthol	negative	0.971917	0.0569413	0.170082
2,4-Dichlorophenoxyacetic acid	negative	0.983458	0.146048	0.0770482
2,5-Dichlorophenol	negative	0.996497	0.101702	0.0711748
2-Naphthol	negative	0.928179	0.0761115	0.0675115
3,5,6-Trichloro-2-pyridinol (TCPy)	negative	1.12737	0.121579	0.0671398
3-Phenoxybenzoic acid	negative	1.25722	0.0965877	0.0399075
4-Methylhippuric acid	negative	1.11775	0.0810313	0.0400144
Acesulfame	negative	0.973841	0.107145	0.0482637
Atrazine	positive	1.05515	0.133994	0.0570591
Atrazine desethyl	positive	1.0919	0.0994783	0.0643957
Atrazine desethyl-2-hydroxy	positive	1.07799	0.0877442	0.129916
Atrazine desisopropyl	positive	1.20653	0.0499164	0.0681077
Atrazine-2-hydroxy	positive	1.13823	0.100642	0.0333127
Bioallethrin	positive	1.13871	0.118782	0.0282333
Bis(1,3-dichloro-2-propyl) phosphate	negative	0.627492	0.212597	0.103426
Bisphenol A (BPA)	negative	1.09171	0.0597903	0.0859052
Caffeine	positive	1.0504	0.135604	0.0625435
Carbofuran	positive	1.02343	0.100345	0.0492096
Clorpyrifos	positive	1.16138	0.0665972	0.0381226
Corticosterone	positive	1.46115	0.140971	0.0526856
Cotinine	positive	0.868035	0.108316	0.0678891
Daidzein	negative	0.851529	0.166453	0.0505073
Diazinon	positive	1.12221	0.062068	0.0231623
Diclofenac	negative	0.771889	0.0882988	0.0819041
Dimethoate	positive	1.01224	0.129082	0.07416
Diphenyl phosphate	negative	0.794284	0.219501	0.0720247
Diuron	negative	1.06024	0.131417	0.0894281
Enterolactone	negative	0.947052	0.14366	0.0689143
Equol	negative	0.923423	0.10373	0.104461
Estradiol	negative	0.871573	0.0873164	0.0835788
Hydocortisone	positive	1.51066	0.163249	0.101587
Ibuprofen	negative	1.46096	0.177044	0.117173
Imidacloprid	positive	1.18129	0.157513	0.0405845
Malathion	positive	1.09924	0.14075	0.0414645
Methamidophos	positive	1.0236	0.00701748	0.0544787
Methylparaben	negative	1.23608	0.117763	0.100615
Mono(2-ethyl-5-hydroxyhexyl) phthalate	negative	1.3012	0.163023	0.0840803
Mono(5-carboxy-2-ethylpentyl) phthalate	negative	0.722391	0.190133	0.0980868
Monoethyl phthalate	negative	1.47849	0.146942	0.0880515
Monoisobutyl phthalate	negative	1.09114	0.175261	0.0621148
N,N-Diethyl-3-methylbenzamide (DEET)	positive	1.09225	0.142718	0.0205441
4-(Methylnitrosamino)-1-(3-pyridyl)-1-butanol (NNAL)	positive	0.937113	0.0316206	0.0809822
Norharman	negative	1.06317	0.129047	0.0551885
Oxybenzone	positive	1.21227	0.103947	0.0241376
Paracetamol	positive	1.07478	0.00493215	0.068079
Pentachlorophenol	negative	1.15725	0.102865	0.0325911
Perfluoro-n-butanoic acid (PFBA)	negative	1.1299	0.135767	0.0904535
Perfluoro-n-decanoic acid (PFDA)	negative	0.881983	0.151204	0.0584101
Perfluoro-n-dodecanoic acid (PFDoDA)	negative	1.22415	0.159497	0.0654876
Perfluoro-n-heptanoic acid (PFHpA)	negative	1.07401	0.113659	0.0816937
Perfluoro-n-hexanoic acid (PFHxA)	negative	0.867571	0.122113	0.0791823
Perfluoro-n-nonanoic acid (PFNA)	negative	0.924953	0.149653	0.044417
Perfluoro-n-octanoic acid (PFOA)	negative	1.1038	0.114064	0.0632325
Perfluoro-n-pentanoic acid (PFPeA)	negative	0.92395	0.10399	0.0872709
Perfluoro-n-undecanoic acid (PFUnDA)	negative	0.972188	0.109969	0.0508229
Perfluorooctane sulfonamide (FOSA)	negative	1.55883	0.10304	0.0366167
Phenylparaben	negative	0.985765	0.0966134	0.0791662
Perfluoro-1-butanesulfonate (PFBS)	negative	0.929617	0.148473	0.0588269
Propylparaben	negative	0.970783	0.135985	0.0971792
Perfluoro-1-decanesulfonate (PFDS)	negative	1.18463	0.0954791	0.0668392
Perfluoro-1-heptanesulfonate (PFHpS)	negative	0.959406	0.0990957	0.0502195
Perfluoro-1-hexanesulfonate (PFHxS)	negative	0.972708	0.120474	0.0767984
Perfluoro-1-nonanesulfonate (PFNS)	negative	1.11897	0.12814	0.0686814
Perfluoro-1-octanesulfonate (PFOS)	negative	1.23623	0.134299	0.100573
Perfluoro-1-pentanesulfonate (PFPeS)	negative	0.913114	0.105512	0.0560742
Testosterone	positive	1.179	0.105887	0.0507599
Tetrabromobisphenol A (TBBPA)	negative	1.14991	0.240958	0.138844
Thiamethoxam	positive	1.2247	0.143925	0.0511148
Triclocarban	negative	1.08663	0.105512	0.0497473
Triclosan	negative	1.17978	0.118908	0.0754177
Tris(2-butoxyethyl) phosphate	positive	1.02427	0.105464	0.0422824
*Additional experiments were carried out to compare analyte recoveries between 100 µL and 200 µL plasma volumes by spiking pre-extracted pooled plasma with native standard mixture at 5 ng/mL in triplicate. Recovery here encompasses both recovery and matrix effects, as it was calculated by dividing the target peak area in pre-spiked plasma by the target peak area in spiked non-extracted solvent. T…

## Sheet: Table S10-VIP cohort results
Supplementary Table S10. Targeted and suspect analytes detected and quantified in authentic human plasma samples from the Västerbotten Intervention Programme (VIP) cohort.
Analyte	Compound Class	ESI mode	Target / Suspect	Quantification strategy	Adjusted MLOQ (ng/ml) (for 100 µL sample volume)	Lowest quantified concentration (ng/ml)	Highest quantified concentration (ng/ml)	Number of positive samples	Detection frequency (%)	Concentration in Swedish pooled plasma (ng/ml)	Internal standard for external calibration curves
Tris(2-butoxyethyl) phosphate	Flame Retardants and Metabolites	positive	target	external calibration curve	0.02	0.958109	0.958109	1	0.0294118	ND	Atrazine-d5
Caffeine	Food Related Compounds	positive	target	external calibration curve	0.0688037	14.9332	1660.55	34	1	388.91	Cotinine-13C-d3
Pentachlorophenol	Fungicides and Metabolites	negative	target	external calibration curve	0.1	0.0614	8.69596	34	1	1.37858	Pentachlorophenol-13C6
Carbendazim	Fungicides and Metabolites	positive	suspect	external calibration curve	NA	0.0635261	0.188444	2	0.0588235	ND	Atrazine-d5
Diuron	Herbicides and Metabolites	negative	target	external calibration curve	0.02	0.0566286	0.0705853	2	0.0588235	ND	Propylparaben-d7
Fenuron	Herbicides and Metabolites	positive	suspect	external calibration curve	NA	0.939986	1.75236	19	0.558824	ND	Atrazine-d5
3,5,6-Trichloro-2-pyridinol (TCPy)	Organophosphorus Insecticides and Specific Metabolites	negative	target	external calibration curve	0.1	0.140892	1.16823	11	0.323529	0.196333	Pentachlorophenol-13C6
Perfluoro-1-butanesulfonate (PFBS)	Perfluoroalkyl and Polyfluoroalkyl Substances (PFAS)	negative	target	external calibration curve	0.04	0.0945882	0.164205	16	0.470588	0.208877	M3PFBS
Perfluoro-n-heptanoic acid (PFHpA)	Perfluoroalkyl and Polyfluoroalkyl Substances (PFAS)	negative	target	external calibration curve	0.05	0.0554734	0.189554	5	0.147059	0.0635563	M6PFDA
Perfluoro-1-hexanesulfonate (PFHxS)	Perfluoroalkyl and Polyfluoroalkyl Substances (PFAS)	negative	target	external calibration curve	0.05	0.392036	1.86053	34	1	1.02285	M3PFHxS
total branched PFHxS (br-PFHxS)	Perfluoroalkyl and Polyfluoroalkyl Substances (PFAS)	negative	target	external calibration curve	0.05	0.0218353	0.0685144	7	0.205882	0.0365504	M3PFHxS
Perfluoro-n-octanoic acid (PFOA)	Perfluoroalkyl and Polyfluoroalkyl Substances (PFAS)	negative	target	external calibration curve	0.05	0.899065	6.21843	34	1	2.51107	M8PFOA
total branched PFOA (br-PFOA)	Perfluoroalkyl and Polyfluoroalkyl Substances (PFAS)	negative	target	external calibration curve	0.05	0.0950614	0.241336	12	0.352941	0.109553	M8PFOA
Perfluoro-n-nonanoic acid (PFNA)	Perfluoroalkyl and Polyfluoroalkyl Substances (PFAS)	negative	target	external calibration curve	0.05	0.196194	1.83496	34	1	0.593169	M9PFNA
Perfluoro-1-heptanesulfonate (PFHpS)	Perfluoroalkyl and Polyfluoroalkyl Substances (PFAS)	negative	target	external calibration curve	0.02	0.118605	0.615448	34	1	0.33812	M3PFHxS
total branched PFHpS (br-PFHpS)	Perfluoroalkyl and Polyfluoroalkyl Substances (PFAS)	negative	target	external calibration curve	0.02	0.0217339	0.05492	13	0.382353	0.0281457	M3PFHxS
Perfluoro-1-octanesulfonate (PFOS)	Perfluoroalkyl and Polyfluoroalkyl Substances (PFAS)	negative	target	external calibration curve	0.05	2.10354	27.7925	34	1	11.3111	M8PFOS
total branched PFOS (br-PFOS)	Perfluoroalkyl and Polyfluoroalkyl Substances (PFAS)	negative	target	external calibration curve	0.05	1.67159	13.3721	34	1	5.28937	M8PFOS
Perfluoro-n-decanoic acid (PFDA)	Perfluoroalkyl and Polyfluoroalkyl Substances (PFAS)	negative	target	external calibration curve	0.1	0.0521332	0.522829	34	1	0.188148	M6PFDA
Perfluoro-n-undecanoic acid (PFUnDA)	Perfluoroalkyl and Polyfluoroalkyl Substances (PFAS)	negative	target	external calibration curve	0.1	0.0541329	0.826552	31	0.911765	0.208192	M7PFUdA
Perfluoro-n-dodecanoic acid (PFDoDA)	Perfluoroalkyl and Polyfluoroalkyl Substances (PFAS)	negative	target	external calibration curve	0.16	0.0786068	0.128741	2	0.0588235	ND	MPFDoA
Perfluoro-n-tridecanoic acid (PFTrDA)	Perfluoroalkyl and Polyfluoroalkyl Substances (PFAS)	negative	target	external calibration curve	0.08	0.117877	0.250663	3	0.0882353	ND	M2PFTeDA
Perfluorooctane sulfonamide (FOSA)	Perfluoroalkyl and Polyfluoroalkyl Substances (PFAS)	negative	target	external calibration curve	0.1	0.0788251	0.387804	24	0.705882	0.158096	M8FOSA
total branched FOSA (br-FOSA)	Perfluoroalkyl and Polyfluoroalkyl Substances (PFAS)	negative	target	external calibration curve	0.1	0.11176	0.341057	11	0.323529	0.106572	M8FOSA
Methylparaben	Personal Care and Consumer Product Chemicals and Metabolites	negative	target	external calibration curve	0.1	2.39897	73.3254	2	0.0588235	1.88574	Propylparaben-d7
Propylparaben	Personal Care and Consumer Product Chemicals and Metabolites	negative	target	external calibration curve	0.05	77.5332	77.5332	1	0.0294118	0.617264	Propylparaben-d7
2,5-Dichlorophenol	Personal Care and Consumer Product Chemicals and Metabolites	negative	target	external calibration curve	0.8	3.45254	3.45254	1	0.0294118	ND	2,4-Dichlorophenoxyacetic acid-13C6
Monoethyl phthalate	Phthalates and Plasticizers Metabolites	negative	target	external calibration curve	1	18.7909	173.321	7	0.205882	10.3575	Monoethyl phthalate-d4
2-Naphthol	Polycyclic Aromatic Hydrocarbon Metabolites	negative	target	external calibration curve	0.1	0.516465	3.3702	5	0.147059	ND	Propylparaben-d7
Corticosterone	Steroid Hormones	positive	target	reference standardisation (quantification in pooled plasma by standard addition)	0.0135787	0.494221	23.7458	34	1	8.22024	NA
Hydrocortisone	Steroid Hormones	positive	target	reference standardisation (quantification in pooled plasma by standard addition)	0.02	254.592	1019.66	34	1	176.206	NA
Testosterone	Steroid Hormones	positive	target	reference standardisation (quantification in pooled plasma by standard addition)	0.01	0.140772	6.65869	34	1	1.97047	NA
Cotinine	Tobacco Alkaloids, Nitrosamines and Metabolites	positive	target	external calibration curve	0.1	2.72091	933.235	13	0.382353	106.349	Cotinine-13C-d3
N-methylperfluoro-1-octanesulfonamidoacetic acid (NMeFOSAA)	Perfluoroalkyl and Polyfluoroalkyl Substances (PFAS)	negative	suspect	reference standardisation (quantification in pooled plasma by external calibration curves with M8FOSA as internal standard)	NA	0.0699906	0.982105	25	0.735294	0.286693	NA
N-ethylperfluoro-1-octanesulfonamicoacetic acid (NEtFOSAA)	Perfluoroalkyl and Polyfluoroalkyl Substances (PFAS)	negative	suspect	reference standardisation (quantification in pooled plasma by external calibration curves with M8FOSA as internal standard)	NA	0.0798655	4.04382	23	0.676471	0.53118	NA
N-methylperfluoro-1-butanesulfonamide (NMeFBSA)	Perfluoroalkyl and Polyfluoroalkyl Substances (PFAS)	negative	suspect	reference standardisation (quantification in pooled plasma by external calibration curves with M8FOSA as internal standard)	NA	0.180626	0.180626	1	0.0294118	0.153205	NA
Perfluoro-1-octanesulfonamidoacetic acid (FOSAA)	Perfluoroalkyl and Polyfluoroalkyl Substances (PFAS)	negative	suspect	reference standardisation (quantification in pooled plasma by external calibration curves with M8FOSA as internal standard)	NA	0.265469	4.18199	22	0.647059	0.405137	NA
MLOQ: Method Limit of Quantification
NA: Not applicable
ND: Not detected
